# Supplementary material for: Anti-prothrombin autoantibodies enriched after infection with SARS-CoV-2 and influenced by strength of antibody response against SARS-CoV-2 proteins
Source: PLoS Pathog. 2021 Dec 3;17(12):e1010118. doi: 10.1371/journal.ppat.1010118 (PMC8673606; doi:10.1371/journal.ppat.1010118)
Supplement: S1 Data — The archive contains the data for the comparison between serum and plasma for TRABI and LIA as well as the experimental data (LIA and TRABI), including the most important epidemiological features of patients. (ZIP) [file ppat.1010118.s008.zip]

Archive with 6 entries (5 files):
- Raw_data/
- Raw_data/Serum_vs_plasma_LIA.csv
- Raw_data/Serum_vs_plasma_TRABI.xlsx
- Raw_data/Serum_vs_plasma_TRABI_OD.xlsx
- Raw_data/ZH-MZ-B_Rawdata_deidentified.csv
- Raw_data/ZH-MZ-B_Rawdata_deidentified.xlsx
