# Supplementary material for: Anti-prothrombin autoantibodies enriched after infection with SARS-CoV-2 and influenced by strength of antibody response against SARS-CoV-2 proteins
Source: PLoS Pathog. 2021 Dec 3;17(12):e1010118. doi: 10.1371/journal.ppat.1010118 (PMC8673606; doi:10.1371/journal.ppat.1010118)
Supplement: S1 Data — The archive contains the data for the comparison between serum and plasma for TRABI and LIA as well as the experimental data (LIA and TRABI), including the most important epidemiological features of patients. (ZIP) [file ppat.1010118.s008.zip › Raw_data/Serum_vs_plasma_LIA.csv]

	Serum	Plasma
female CL IgM	52	59
female CL IgG	187	189
female PA IgM	0	0
female PA IgG	182	181
female PC IgM	0	0
female PC IgG	0	0
female PE IgM	0	0
female PE IgG	0	0
female PG IgM	0	0
female PG IgG	70	75
female PI IgM	0	0
female PI IgG	134	142
female PS IgM	0	0
female PS IgG	180	184
female AnxV IgM	103	110
female AnxV IgG	0	0
female ß2 IgM	91	92
female ß2 IgG	174	168
female PT IgM	76	81
female PT IgG	52	60
1:2 CL IgM	87	85
1:2 CL IgG	98	106
1:2 PA IgM	71	84
1:2 PA IgG	90	108
1:2 PA IgG	0	0
1:2 PC IgG	0	0
1:2 PE IgM	0	0
1:2 PE IgM	0	0
1:2 PG IgM	0	0
1:2 PG IgM	0	0
1:2 PI IgM	40	39
1:2 PI IgG	53	58
1:2 PS IgM	97	98
1:2 PS IgG	100	104
1:2 AnxV IgM	0	34
1:2 AnxV IgG	0	0
1:2 ß2 IgM	103	101
1:2 ß2 IgG	104	115
1:2 PT IgM	74	68
1:2 PT IgG	54	59
1:5 CL IgM	82	80
1:5 CL IgG	110	114
1:5 PA IgM	86	88
1:5 PA IgG	94	107
1:5 PA IgG	0	0
1:5 PC IgG	0	0
1:5 PE IgM	0	0
1:5 PE IgM	0	0
1:5 PG IgM	0	0
1:5 PG IgM	0	0
1:5 PI IgM	37	33
1:5 PI IgG	46	40
1:5 PS IgM	98	90
1:5 PS IgG	99	95
1:5 AnxV IgM	0	34
1:5 AnxV IgG	0	0
1:5 ß2 IgM	99	95
1:5 ß2 IgG	99	103
1:5 PT IgM	60	64
1:5 PT IgG	44	46
