# Supplementary material for: Anti-prothrombin autoantibodies enriched after infection with SARS-CoV-2 and influenced by strength of antibody response against SARS-CoV-2 proteins
Source: PLoS Pathog. 2021 Dec 3;17(12):e1010118. doi: 10.1371/journal.ppat.1010118 (PMC8673606; doi:10.1371/journal.ppat.1010118)
Supplement: S1 Data — The archive contains the data for the comparison between serum and plasma for TRABI and LIA as well as the experimental data (LIA and TRABI), including the most important epidemiological features of patients. (ZIP) [file ppat.1010118.s008.zip › Raw_data/Serum_vs_plasma_TRABI.xlsx]

## Sheet: fits_out
Patient_or_Control_ID	target	pEC50_Plasma	Error_Plasma	pEC50_Serum	Error_Serum
Patient_01	NC_IgG	3.87021	0.0747276	3.75053	0.00447233
Patient_02	NC_IgG	2.25582	0.330561	2.45564	0.0162739
Patient_03	NC_IgG	1.19066	0.0313449	1.18615	0.0250973
Patient_04	NC_IgG	1.7655	0.0283216	1.73615	0.0225739
Patient_05	NC_IgG	2.25468	0.101002	2.21915	0.0125441
Patient_06	NC_IgG	0.316475	0.0147629	0.634885	0.0153929
Patient_07	NC_IgG	0.41948	0.015958	0.652668	0.0180024
Patient_08	NC_IgG	1.79235	0.0218263	1.69715	0.0318763
Patient_01	RBD_IgG	2.84315	0.105694	2.75549	0.0315527
Patient_02	RBD_IgG	2.06453	0.0166006	2.23602	0.00639515
Patient_03	RBD_IgG	3.03177	0.0636741	3.08402	0.0174818
Patient_04	RBD_IgG	2.1763	0.0104249	2.26542	0.00783678
Patient_05	RBD_IgG	2.05563	0.00374209	2.08016	0.00495126
Patient_06	RBD_IgG	4.25818	0.00568249	4.16007	0.0298155
Patient_07	RBD_IgG	0	0.00229099	0	0.00123285
Patient_08	RBD_IgG	3.35081	0.00500344	3.31447	0.02075
Patient_01	Spike_IgG	3.4174	0.009738	3.27779	0.0226513
Patient_02	Spike_IgG	2.59011	0.0236449	2.74419	0.0352256
Patient_03	Spike_IgG	3.40465	0.0223307	3.38548	0.02284
Patient_04	Spike_IgG	2.9263	0.0188209	3.03633	0.0247626
Patient_05	Spike_IgG	2.52039	0.0404344	2.62159	0.0285033
Patient_06	Spike_IgG	4.45007	0.0362814	4.4157	0.0072396
Patient_07	Spike_IgG	0.519235	0.0017811	0.223047	0.00543162
Patient_08	Spike_IgG	3.86235	0.00371235	3.87828	0.0166947
