# Supplementary material for: Anti-prothrombin autoantibodies enriched after infection with SARS-CoV-2 and influenced by strength of antibody response against SARS-CoV-2 proteins
Source: PLoS Pathog. 2021 Dec 3;17(12):e1010118. doi: 10.1371/journal.ppat.1010118 (PMC8673606; doi:10.1371/journal.ppat.1010118)
Supplement: S1 Data — The archive contains the data for the comparison between serum and plasma for TRABI and LIA as well as the experimental data (LIA and TRABI), including the most important epidemiological features of patients. (ZIP) [file ppat.1010118.s008.zip › Raw_data/ZH-MZ-B_Rawdata_deidentified.csv]

Center	Cohort	ID	Days after Symptom/onset	severity	S_IgG	RBD_IgG	NC_IgG	CL_IgG	PA_IgG	PC_IgG	PE_IgG	PG_IgG	PI_IgG	PS_IgG	An_IgG	�2_IgG	PT_IgG	CL_IgM	PA_IgM	PC_IgM	PE_IgM	PG_IgM	PI_IgM	PS_IgM	An_IgM	�2_IgM	PT_IgM
B	Convalescent	1	59	1	2.38	1.61	2	15	11	6	0	7	6	18	6	26	14	17	17	0	0	0	0	22	36	30	16
B	Convalescent	2	59	1	4.11	3.52	3.66	29	0	0	0	0	0	0	40	30	0	0	32	0	0	0	0	0	0	41	42
B	Convalescent	3	59	1	3.27	3.24	3.74	43	0	0	0	0	0	31	0	76	30	0	0	0	0	0	0	0	0	0	0
B	Convalescent	4	59	1	2.46	2.27	3	17	14	5	0	6	6	14	8	12	14	48	56	0	0	12	36	47	54	77	35
B	Convalescent	5	59	1	2.77	2.76	3.41	31	28	0	0	0	0	26	34	44	0	79	37	0	0	0	0	66	51	123	35
B	Convalescent	6	73	1	2.27	2.13	2.45	0	0	0	0	0	0	0	0	0	0	0	0	0	0	0	0	0	0	34	0
B	Convalescent	7	28	1	2.34	1.94	2.12	0	0	0	0	0	0	0	0	30	0	37	0	0	0	0	0	0	42	61	41
B	Convalescent	8	28	1	2.51	1.61	2.24	0	0	0	0	0	0	0	0	0	0	0	56	0	0	0	0	0	56	48	39
B	Convalescent	9	28	1	2.88	2.7	3.46	25	0	0	0	0	0	0	0	28	0	0	0	0	0	0	0	0	39	40	96
B	Convalescent	10	64	1	2.42	2.32	2.56	14	8	7	0	7	7	16	9	13	13	39	40	0	0	0	18	19	43	43	20
B	Convalescent	11	58	1	1.99	1.76	1.95	7	0	6	0	0	0	0	0	8	6	9	11	0	0	0	26	40	13	23	23
B	Convalescent	12	42	1	2.13	1.98	2.37	34	0	0	0	0	0	0	0	35	0	34	0	0	0	0	0	0	58	63	36
B	Convalescent	13	57	1	2.88	2.47	2.73	30	30	0	0	0	0	0	0	36	0	0	0	0	0	0	0	0	40	45	36
B	Convalescent	14	98	1	2.42	2.06	2.51	10	6	4	0	4	4	13	10	11	10	38	41	0	0	0	19	18	49	51	23
B	Convalescent	15	92	1	2.33	1.86	2.19	7	3	5	0	6	5	10	5	10	9	11	36	0	0	0	38	56	17	33	41
B	Convalescent	16	89	1	2.26	1.79	2.25	0	0	0	0	0	0	0	0	0	0	0	34	0	0	0	0	0	55	96	68
B	Convalescent	17	93	1	2.19	1.93	2.78	29	31	0	0	0	0	0	0	48	0	40	0	0	0	0	0	29	44	58	41
B	Convalescent	18	74	1	2.45	2.28	2.58	38	27	0	0	0	0	28	56	46	33	0	0	0	0	0	0	0	38	73	51
B	Convalescent	19	42	1	2.77	2.54	3.14	0	0	0	0	0	0	0	0	0	0	0	0	0	0	0	54	0	0	33	31
B	Convalescent	20	83	1	2.55	1.94	2.52	0	0	0	0	0	0	0	0	0	40	55	32	0	0	0	0	45	31	81	33
B	Convalescent	21	88	1	2.25	1.22	1.68	18	12	7	0	8	7	15	0	26	14	18	16	0	0	0	0	16	37	31	16
B	Convalescent	22	88	1	2.22	2.05	3.14	18	16	13	10	13	13	17	16	19	20	52	51	0	0	12	34	45	50	74	34
ZH	Hospital	23	13	3	2.39	1.79	2.56	NA	NA	NA	NA	NA	NA	NA	NA	NA	NA	32	0	0	0	0	0	0	14	31	36
ZH	Hospital	24	2	4	0	0.73	0	NA	NA	NA	NA	NA	NA	NA	NA	NA	NA	0	22	0	0	0	0	0	22	38	31
ZH	Hospital	25	11	2	1.23	0.42	2.44	NA	NA	NA	NA	NA	NA	NA	NA	NA	NA	0	0	0	0	0	0	0	27	0	9
ZH	Hospital	26	14	3	3.39	3.16	3.78	NA	NA	NA	NA	NA	NA	NA	NA	NA	NA	0	17	0	0	0	28	0	46	17	17
ZH	Hospital	27	12	3	1.61	1.65	2.74	NA	NA	NA	NA	NA	NA	NA	NA	NA	NA	9	12	0	0	0	0	0	10	17	12
ZH	Hospital	28	14	3	2.89	1.96	3.64	NA	NA	NA	NA	NA	NA	NA	NA	NA	NA	23	30	0	0	0	0	22	69	58	61
ZH	Hospital	29	7	2	2.9	1.24	2.92	NA	NA	NA	NA	NA	NA	NA	NA	NA	NA	0	14	0	0	0	0	0	24	59	29
ZH	Hospital	30	8	2	1.1	0.27	1.29	NA	NA	NA	NA	NA	NA	NA	NA	NA	NA	0	0	0	0	0	0	0	0	30	24
ZH	Hospital	31	19	3	3.62	3.48	4.56	NA	NA	NA	NA	NA	NA	NA	NA	NA	NA	31	60	0	0	0	0	27	62	71	104
ZH	Hospital	32	31	2	2.84	2.43	3.96	NA	NA	NA	NA	NA	NA	NA	NA	NA	NA	102	94	0	83	91	115	95	65	123	110
ZH	Hospital	33	8	2	1.21	0.34	1.36	NA	NA	NA	NA	NA	NA	NA	NA	NA	NA	0	0	0	0	0	0	0	0	13	0
ZH	Hospital	34	7	4	0.49	0	1.83	NA	NA	NA	NA	NA	NA	NA	NA	NA	NA	0	0	0	0	0	0	0	0	0	0
ZH	Hospital	35	14	4	3.76	3.07	3.25	NA	NA	NA	NA	NA	NA	NA	NA	NA	NA	0	0	0	0	0	0	0	16	0	25
ZH	Hospital	36	21	4	3.67	2.92	3.45	NA	NA	NA	NA	NA	NA	NA	NA	NA	NA	0	0	0	0	0	0	0	65	20	23
ZH	Hospital	37	17	4	3.63	3.31	4.28	NA	NA	NA	NA	NA	NA	NA	NA	NA	NA	0	15	0	0	39	0	0	15	28	80
ZH	Hospital	38	10	2	2.53	2.21	2.27	NA	NA	NA	NA	NA	NA	NA	NA	NA	NA	42	27	0	0	0	0	23	11	108	19
ZH	Hospital	39	15	2	1.91	1.69	3.43	NA	NA	NA	NA	NA	NA	NA	NA	NA	NA	27	42	0	0	0	0	12	0	39	0
ZH	Hospital	40	8	3	0	0	1.89	NA	NA	NA	NA	NA	NA	NA	NA	NA	NA	0	27	0	0	0	0	0	0	30	19
ZH	Hospital	41	11	3	0.4	0	1.34	NA	NA	NA	NA	NA	NA	NA	NA	NA	NA	0	0	0	0	0	0	0	0	0	0
ZH	Hospital	42	10	3	0.22	0	2.48	NA	NA	NA	NA	NA	NA	NA	NA	NA	NA	0	0	0	0	0	0	0	0	16	0
ZH	Hospital	43	12	4	2.82	2.6	5.85	NA	NA	NA	NA	NA	NA	NA	NA	NA	NA	0	159	0	0	0	0	0	0	20	0
ZH	Hospital	44	8	3	2.53	2.29	3.53	NA	NA	NA	NA	NA	NA	NA	NA	NA	NA	0	0	0	0	0	0	0	0	24	0
ZH	Hospital	45	4	3	2.8	2.72	4.43	NA	NA	NA	NA	NA	NA	NA	NA	NA	NA	61	84	0	0	0	0	37	0	95	22
ZH	Hospital	46	22	4	2.79	2.78	2.89	NA	NA	NA	NA	NA	NA	NA	NA	NA	NA	56	67	0	0	0	0	69	40	16	92
ZH	Hospital	47	15	3	2.55	2.67	5.01	NA	NA	NA	NA	NA	NA	NA	NA	NA	NA	0	16	0	0	0	0	0	127	44	137
ZH	Hospital	48	12	3	0	0.95	2.22	NA	NA	NA	NA	NA	NA	NA	NA	NA	NA	0	22	0	0	0	0	0	28	70	28
MZ	Hospital	49	6	4	3.11	4.16	4.08	0	0	0	0	0	0	0	0	0	0	0	0	0	0	0	0	0	88	45	101
MZ	Hospital	50	7	2	2.49	1.85	2	0	0	0	0	0	0	0	0	0	0	0	0	0	0	0	0	0	35	73	35
MZ	Hospital	51	19	4	3.52	2.95	3.36	0	0	0	0	0	0	0	0	0	0	0	79	0	0	0	0	39	82	47	131
MZ	Hospital	52	6	4	4.65	3.53	3.65	0	0	0	0	0	0	0	0	0	0	0	0	0	0	0	0	0	52	99	138
MZ	Hospital	53	5	4	3.07	2.91	3.46	0	0	0	0	0	0	0	0	0	0	65	35	0	0	0	79	0	45	134	37
MZ	Hospital	54	15	4	3.62	3.26	3.65	0	0	0	0	0	0	0	0	0	0	0	0	0	0	0	0	0	0	85	39
MZ	Hospital	55	2	2	2.39	1.34	1.96	0	0	0	0	0	0	0	0	0	0	0	0	0	0	0	0	0	0	64	0
MZ	Hospital	56	28	4	3.54	3.16	4.06	0	0	0	0	0	0	0	0	0	0	39	0	0	0	0	0	0	0	45	38
MZ	Hospital	57	19	4	3.43	2.88	3.49	0	0	0	0	0	0	0	0	0	0	72	63	0	0	0	91	0	57	124	58
MZ	Hospital	58	20	4	3.14	3.38	4.1	0	0	0	0	0	0	0	0	0	0	0	0	0	0	0	0	0	0	0	0
MZ	Hospital	59	20	4	3.73	3.88	5.85	0	0	0	0	0	0	0	0	0	0	0	40	0	0	0	59	0	107	41	42
MZ	Hospital	60	13	3	3.28	2.6	3.76	0	0	0	0	0	0	0	0	0	0	40	0	0	0	0	41	0	0	91	70
MZ	Hospital	61	4	3	2.64	2.26	3.07	0	0	0	0	0	0	0	0	0	0	127	123	0	0	0	0	88	0	156	42
MZ	Hospital	62	2	4	3.6	2.91	3.39	0	0	0	0	0	0	0	0	0	0	0	0	0	0	0	0	0	34	46	56
MZ	Hospital	63	1	2	2.35	2.01	2.31	0	0	0	0	0	0	0	49	0	0	0	0	0	0	0	0	0	49	66	51
MZ	Hospital	64	31	4	3.36	2.51	2.9	0	0	0	0	0	0	0	0	0	0	0	0	0	0	0	0	0	52	41	69
MZ	Hospital	65	21	4	3.43	3.35	4.1	0	0	0	0	0	0	0	0	0	0	0	0	0	0	0	0	0	52	36	62
MZ	Hospital	66	19	4	3.39	2.7	2.97	0	0	0	0	0	0	0	0	0	0	0	0	0	0	0	0	0	67	55	108
MZ	Hospital	67	0	2	1.66	1.23	3.05	0	0	0	0	0	0	0	0	0	0	0	37	0	0	0	0	0	86	129	44
MZ	Hospital	68	13	2	0.59	0.34	1.88	0	0	0	0	0	0	0	0	0	0	0	0	0	0	0	0	0	0	33	0
MZ	Hospital	69	24	2	3.68	2.64	3.82	0	0	0	0	0	0	0	0	0	0	0	37	0	0	0	0	0	67	70	0
MZ	Hospital	70	6	3	1.85	1.18	2.35	0	0	0	0	0	0	0	0	0	0	0	0	0	0	0	0	0	32	42	0
MZ	Hospital	71	8	2	4.23	3.41	3.56	36	0	0	0	0	0	0	0	0	0	41	37	0	0	0	0	42	0	96	0
MZ	Hospital	72	8	3	0.66	1.03	2.48	0	0	0	0	0	0	0	0	0	0	0	0	0	0	0	0	0	44	76	59
MZ	Hospital	73	2	2	2.82	2.54	3.68	47	0	0	0	0	0	39	0	0	0	0	44	0	0	0	0	0	46	54	0
MZ	Hospital	74	35	4	3.37	3.45	4.06	0	0	0	0	0	0	0	0	0	0	0	0	0	0	0	0	0	52	38	46
MZ	Hospital	75	25	2	3.48	2.6	3.01	38	0	0	0	0	0	0	0	0	0	0	0	0	0	0	0	0	72	39	97
GA	Healthy	76	NA	0	1.15	1.16	0.95	14	12	0	0	0	0	15	0	8	0	0	0	0	0	0	0	0	0	14	0
GA	Healthy	77	NA	0	0.56	0.82	0.82	16	15	0	0	0	7	13	13	7	0	41	41	0	0	0	0	55	26	32	32
GA	Healthy	78	NA	0	1.14	0.89	1.31	34	28	0	0	0	18	37	0	21	13	0	15	0	0	0	0	23	22	20	0
GA	Healthy	79	NA	0	0.26	0	0.78	14	10	0	0	0	0	12	7	51	0	18	25	0	0	0	0	18	13	28	0
GA	Healthy	80	NA	0	0.2	0.25	1.16	24	21	0	0	0	0	26	0	0	10	0	0	0	0	0	0	0	24	0	0
GA	Healthy	81	NA	0	1.21	1.34	2.56	28	26	0	0	0	11	22	0	8	0	0	12	0	0	0	0	0	0	26	0
GA	Healthy	82	NA	0	0.63	0.47	1.41	24	12	0	0	0	0	11	0	12	0	29	40	0	0	0	0	31	28	37	34
GA	Healthy	83	NA	0	0.47	1	2.1	22	17	0	0	0	0	18	0	20	0	20	32	0	0	0	0	29	13	31	12
GA	Healthy	84	NA	0	0.32	0.12	1.25	11	0	0	0	0	0	0	0	0	0	13	19	0	0	0	12	19	19	37	16
GA	Healthy	85	NA	0	0.4	0.22	1.4	8	0	0	0	0	0	0	0	8	10	28	29	0	14	0	12	29	42	55	36
GA	Healthy	86	NA	0	0.49	0.27	1.28	0	0	0	0	0	0	0	10	0	0	14	19	0	0	0	0	18	27	35	19
GA	Healthy	87	NA	0	1.3	1.15	1.9	0	0	0	0	0	0	0	0	0	0	15	23	0	0	0	0	17	21	47	32
GA	Healthy	88	NA	0	0	0	1.15	0	0	0	0	0	0	0	7	0	0	14	16	0	0	0	0	14	44	36	21
GA	Healthy	89	NA	0	0	0	0.67	0	0	0	0	0	0	0	0	0	0	0	0	0	0	0	24	0	27	31	35
GA	Healthy	90	NA	0	0.53	0.94	1.43	25	21	0	0	0	0	23	0	16	9	19	29	0	0	0	0	26	12	22	14
GA	Healthy	91	NA	0	1.03	1.15	1.87	20	17	0	0	0	0	18	30	16	0	0	13	0	0	0	0	14	45	42	45
GA	Healthy	92	NA	0	0.33	0.11	0.88	17	15	0	0	0	6	19	0	11	13	15	31	0	0	0	0	27	18	37	12
GA	Healthy	93	NA	0	0	0	0	11	0	0	0	0	0	9	0	9	0	0	11	0	0	0	0	11	11	18	0
GA	Healthy	94	NA	0	0.34	0	0	15	8	0	0	0	0	8	0	8	0	13	19	0	0	0	0	24	16	27	0
GA	Healthy	95	NA	0	0.56	1.1	1.26	28	22	0	0	17	25	25	0	19	8	14	13	0	0	0	0	30	25	29	19
